# Supplementary material for: Using protein geometry to optimize cytotoxicity and the cytokine window of a ROR1 specific T cell engager
Source: Front Immunol. 2024 Feb 22;15:1323049. doi: 10.3389/fimmu.2024.1323049 (PMC10917902; doi:10.3389/fimmu.2024.1323049)
Supplement: Supplementary file 2 [file Table_1.xlsx]

## Sheet: Statistics
	Reference used for normalization is highlighted in bold
	Number of donors, mean and SD are noted for each figure

## Sheet: Figure 1
Figure 1 A and B	number donors
	2
donor 2									donor 1
		2A2-short-tandem	2A2-long-tandem								2A2-short-tandem	2A2-long-tandem
	AUCkilling	254.4	246.9							AUCkilling	229.7	181.2
	log(EC50killing)	2.277	2.876							log(EC50killing)	2.255	2.847
	AUCIFN	12048	5159							AUCIFN	13640	7482
	log(EC50IFN)	3.65	3.923							log(EC50IFN)	3.691	3.807
	decoupling ratio	0.0338479	0.0653046							decoupling ratio	0.0275641	0.0323844
Figure 1 C and D	number donors
	2
donor 2
		2A2-scFv-1	2A2-scFv-tandem	2A2-scFv-2-HC					donor 1
	AUCkilling	105.494	137.53	162.124							2A2-scFv-1	2A2-scFv-tandem	2A2-scFv-2-HC
	log(EC50killing)	2.329	1.928	1.716						AUCkilling	94.51	180.7	184.3
	AUCIFN	1922	3688	1935						log(EC50killing)	2.349	1.109	1.069
	log(EC50IFN)	2.433	2.903	2.816						AUCIFN	4163	5107	3113
	decoupling ratio	0.0573384	0.0561496	0.137493						log(EC50IFN)	2.545	2.909	2.932
										decoupling ratio	0.0245967	0.0928121	0.16238

## Sheet: Figure 2
Figure 2	number of donors
	4
donor 1						donor 2						donor 3						donor 4
		R11-scFv-2-HC	R11-scFv-1					R11-scFv-2-HC	R11-scFv-1					R11-scFv-2-HC	R11-scFv-1					R11-scFv-2-HC	R11-scFv-1
	AUCkilling	395.4	360.1				AUCkilling	405.7	374.4				AUCkilling	336.5	285.5				AUCkilling	292.3	259.5
	log(EC50killing)	1.192	1.501				log(EC50killing)	1.177	1.314				log(EC50killing)	0.8731	1.369				log(EC50killing)	0.8886	1.35
	AUCIFN	15668	11991				AUCIFN	19849	14607				AUCIFN	72746	52935				AUCIFN	54151	42164
	log(EC50IFN)	1.486	2.29				log(EC50IFN)	1.796	2.23				log(EC50IFN)	1.547	2.133				log(EC50IFN)	1.493	2.144
	decoupling ratio	0.0314605	0.0458166				decoupling ratio	0.0311886	0.0434995				decoupling ratio	0.00819601	0.00840331				decoupling ratio	0.00906934	0.00977432
	normalized decoupling ratio	1	1.53831				normalized decoupling ratio	1	1.39472				normalized decoupling ratio	1	1.02529				normalized decoupling ratio	1	1.07773
																			mean	1	1.26
																			SD	0	0.214425

## Sheet: Figure 3
Figure 3	number of donors
	6
donor 1								donor 2									donor 3									donor 4									donor 5									donor 6
		R11-scFv-2-HC	VHH-2-LC	VHH-2-HC	VHH-tandem	VHH-2-Fab				R11-scFv-2-HC	VHH-2-LC	VHH-2-HC	VHH-tandem	VHH-2-Fab					R11-scFv-2-HC	VHH-2-LC	VHH-2-HC	VHH-tandem	VHH-2-Fab					R11-scFv-2-HC	VHH-2-LC	VHH-2-HC	VHH-tandem	VHH-2-Fab					R11-scFv-2-HC	VHH-2-LC	VHH-2-HC	VHH-tandem	VHH-2-Fab					R11-scFv-2-HC	VHH-2-LC	VHH-2-HC	VHH-tandem
	AUCkilling	428.2	267.1	268.3	260.8	246.2			AUCkilling	406.1	261	258.7	244.3	240.1				AUCkilling	428.2	269.2	268.3	260.8	246.2				AUCkilling	389.9	257	254.9	246.4	246.7				AUCkilling	351.3	219.1	225.5	213.7	215.1				AUCkilling	376.9	246.9	245.1	239.1
	log(EC50killing)	0.6927	2.0116	1.9204	2.0682	2.045			log(EC50killing)	0.5567	1.865	1.814	2.011	1.939				log(EC50killing)	0.1514	1.878	1.732	1.937	1.933				log(EC50killing)	0.4582	1.991	2.007	2.119	1.971				log(EC50killing)	0.4461	2.038	2.11	2.181	2.034				log(EC50killing)	0.3044	1.95	2.032	2.137
	AUCIFN	31909	5023	2709	3573	9221			AUCIFN	46480	6330	2927	4437	11975				AUCIFN	31909	4829	2709	3573	9221				AUCIFN	39277	6184	3082	5070	5643				AUCIFN	48877	7725	3817	6613	7937				AUCIFN	17370	2501	1413	2146
	log(EC50IFN)	1.0265	3.2909	4.5916	3.7238	3.6469			log(EC50IFN)	1.394	3.221	10.89	3.766	3.647				log(EC50IFN)	1.026	3.245	4.592	3.733	3.647				log(EC50IFN)	1.108	3.293	5.331	3.511	3.411				log(EC50IFN)	1.227	3.39	5.172	3.495	3.37				log(EC50IFN)	1.067	3.405	4.478	3.505
	decoupling ratio	0.019886	0.0869929	0.236801	0.131422	0.0476146			decoupling ratio	0.021878	0.0712113	0.530596	0.0869929	0.0377116				decoupling ratio	0.09094	0.0963245	0.262582	0.14067	0.0503749				decoupling ratio	0.0240049	0.068736	0.219684	0.0805253	0.0756579				decoupling ratio	0.0197691	0.047178	0.144811	0.0517842	0.0449017				decoupling ratio	0.0760582	0.172381	0.382262	0.18274
	normalized decoupling ratio	1	4.37458	11.9079	6.60878	2.39438			normalized decoupling ratio	1	3.25492	24.2525	4.37458	1.72372				normalized decoupling ratio	1	1.05921	2.88742	1.54685	0.553935				normalized decoupling ratio	1	2.86342	9.15164	3.35454	3.15177				normalized decoupling ratio	1	2.38646	7.32512	2.61946	2.27131				normalized decoupling ratio	1	2.26644	5.02592	2.40263
																																													mean	1	2.70084	10.0918	3.54087
																																													SD	0	0.742379	7.56266	1.06271
[truncated: 1 more columns]

## Sheet: Figure 4
Figure 4	number of donors
	6
donor 1
	donor1						donor 2							donor 3							donor 4							donor 5							donor 6
		R11-scFv-1	VHH-2-LC*	hum-VHH-2-LC					R11-scFv-1	VHH-2-LC*	hum-VHH-2-LC					R11-scFv-1	VHH-2-LC*	hum-VHH-2-LC					R11-scFv-1	VHH-2-LC*	hum-VHH-2-LC					R11-scFv-1	VHH-2-LC*	hum-VHH-2-LC					R11-scFv-1	VHH-2-LC*	hum-VHH-2-LC
	AUCkilling	271.2	164.3	263.8				AUCkilling	330.8	241.9	325.7				AUCkilling	360.1	300.1	343.2				AUCkilling	374.4	294.5	357.6				AUCkilling	285.5		265.5				AUCkilling	259.5		242.1
	log(EC50killing)	1.519	2.13	1.451				log(EC50killing)	1.684	2.132	1.519				log(EC50killing)	1.501	1.878	1.474				log(EC50killing)	1.314	1.855	1.327				log(EC50killing)	1.369		1.647				log(EC50killing)	1.35		1.71
	AUCIFN	43032	12029	23043				AUCIFN	96432	25810	57686				AUCIFN	11991	3719	5857				AUCIFN	14607	4625	7148				AUCIFN	52935		23868				AUCIFN	42164		19542
	log(EC50IFN)	2.254	3.554	3.433				log(EC50IFN)	2.367	3.719	3.61				log(EC50IFN)	2.29	3.58	3.56				log(EC50IFN)	2.23	3.572	3.621				log(EC50IFN)	2.133		3.616				log(EC50IFN)	2.144		3.561
	decoupling ratio	0.00707102	0.0146172	0.0161712				decoupling ratio	0.0048217	0.0163488	0.0134183				decoupling ratio	0.0458166	0.153825	0.141522				decoupling ratio	0.0434995	0.122614	0.136512				decoupling ratio	0.00840331		0.0244221				decoupling ratio	0.00977432		0.0257989
	normalized decoupling ratio	1	2.06719	2.28697				normalized decoupling ratio	1	4.30619	2.95283				normalized decoupling ratio	1	3.35741	3.08889				normalized decoupling ratio	1	2.81875	3.13824				normalized decoupling ratio	1		2.90625				normalized decoupling ratio	1		2.63946
																																				mean	1	3.14319	2.91343
																																				SD	0	0.817311	0.326016

## Sheet: Figure 5
Figure	number of donors
	2
donor 1								donor 2
		R11-scFv-1		hum-VHH-2-LC					R11-scFv-1		hum-VHH-2-LC
	n	1	2	1	2				1	2	1	2
	killing [%] at E:T of 1:16	7.79661	8.18691	16.2557	19.3307			killing [%] at E:T of 1:16	8.4186	8.79969	14.9278	19.131
	killing [%] at E:T of 1:8	16.1984	16.5979	35.0842	36.8245			killing [%] at E:T of 1:8	17.3967	18.4409	34.7824	36.4434
	serial killing frequency 1:16 [%]	1.24746	1.30991	2.60091	3.09292			serial killing frequency 1:16 [%]	1.34698	1.40795	2.38844	3.06096
	serial killing frequency 1:8 [%]	1.29587	1.32784	2.80674	2.94596			serial killing frequency 1:8 [%]	1.39173	1.47527	2.7826	2.91547
	combined serial killing frequency	1.27167	1.31887	2.70382	3.01944			combined serial killing frequency	1.36935	1.44161	2.58552	2.98822
